# Supplementary material for: Down-Regulation of MiR-127 Facilitates Hepatocyte Proliferation during Rat Liver Regeneration
Source: PLoS One. 2012 Jun 15;7(6):e39151. doi: 10.1371/journal.pone.0039151 (PMC3376093; doi:10.1371/journal.pone.0039151)
Supplement: Table S1 — Candidate miR-127 target genes. (XLSX) [file pone.0039151.s003.xlsx]

## Sheet: miR-127 target gene prediction
107 miR-127 target genes predicted by TargetScan PicTar and miRanda
Gene Symbol	Gene Annotation
SETD8	SET domain containing (lysine methyltransferase) 8
KIF3B	kinesin family member 3B
SPOCK2	sparc/osteonectin, cwcv and kazal-like domains proteoglycan (testican) 2
ZC3H4	zinc finger CCCH-type containing 4
ABBA-1	actin-bundling protein with BAIAP2 homology
RIMS4	regulating synaptic membrane exocytosis 4
Bcat2	branched chain aminotransferase 2, mitochondrial, Rattus norvegicus
Sel1l	sel-1 suppressor of lin-12-like (C. elegans), Rattus norvegicus
Ibsp	integrin binding sialoprotein, Rattus norvegicus
Plcb1	phospholipase C, beta 1, Rattus norvegicus
RGD1311267	similar to RIKEN cDNA 4931426K16 gene, Rattus norvegicus
Lrrc2	leucine rich repeat containing 2, Rattus norvegicus
Muc15	mucin 15, Rattus norvegicus
Acvr2b	activin receptor IIB, Rattus norvegicus
RGD1311578	similar to PRO1853 homolog, Rattus norvegicus
Geft	RhoA/RAC/CDC42 exchange factor, Rattus norvegicus
Zfp384	zinc finger protein 384, Rattus norvegicus
Lypd1	Ly6/Plaur domain containing 1, Rattus norvegicus
Lbp	lipopolysaccharide binding protein, Rattus norvegicus
Guca2b	guanylate cyclase activator 2b (retina), Rattus norvegicus
Sept7	septin 7, Rattus norvegicus
Mkln1	muskelin 1, intracellular mediator containing kelch motifs, Rattus norvegicus
Slc15a2	solute carrier family 15 (H+/peptide transporter), member 2, Rattus norvegicus
Onecut1	one cut domain, family member 1, Rattus norvegicus
Slc15a2	solute carrier family 15 (H+/peptide transporter), member 2, Rattus norvegicus
Rit2	Ras-like without CAAX 2, Rattus norvegicus
Cenpl	centromere protein L, Rattus norvegicus
Irf1	interferon regulatory factor 1, Rattus norvegicus
RGD1307752	similar to RIKEN cDNA 1110008F13, Rattus norvegicus
Anks6	ankyrin repeat and sterile alpha motif domain containing 6, Rattus norvegicus
Bles03	basophilic leukemia expressed protein BLES03, Rattus norvegicus
Gnrh1	gonadotropin-releasing hormone 1, Rattus norvegicus
Slc12a4	solute carrier family 12, member 4, Rattus norvegicus
Cd244	CD244 natural killer cell receptor 2B4, Rattus norvegicus
Fbxo17	F-box protein 17, Rattus norvegicus
Ythdf1	YTH domain family 1, Rattus norvegicus
Pla2g2a	phospholipase A2, group IIA (platelets, synovial fluid), Rattus norvegicus
Id1	inhibitor of DNA binding 1, Rattus norvegicus
Prl5a1	prolactin family 5, subfamily a, member 1, Rattus norvegicus
MGC94207	similar to RIKEN cDNA C030006K11, Rattus norvegicus
RGD1310753	similar to chromosome 20 open reading frame 39, Rattus norvegicus
Myst2	MYST histone acetyltransferase 2, Rattus norvegicus
Ubl3	ubiquitin-like 3, Rattus norvegicus
RGD1307799	similar to RIKEN cDNA 2400003C14, Rattus norvegicus
Fkbp1a	FK506 binding protein 1a, Rattus norvegicus
Cacna1e	calcium channel, voltage-dependent, R type, alpha 1E subunit, Rattus norvegicus
Cntn4	contactin 4, Rattus norvegicus
Apbb1	amyloid beta (A4) precursor protein-binding, family B, member 1, Rattus norvegicus
Cdkn2aip	CDKN2A interacting protein, Rattus norvegicus
Ceacam1	CEA-related cell adhesion molecule 1, Rattus norvegicus
Tmem106b	transmembrane protein 106B, Rattus norvegicus
Kpna4	karyopherin (importin) alpha 4, Rattus norvegicus
Tmem10	transmembrane protein 10, Rattus norvegicus
Tifab	TRAF-interacting protein with forkhead-associated domain, family member B, Rattus norvegicus
Gcnt1	glucosaminyl (N-acetyl) transferase 1, core 2, Rattus norvegicus
Pde2a	phosphodiesterase 2A, cGMP-stimulated, Rattus norvegicus
Dclk1	doublecortin-like kinase 1, Rattus norvegicus
Ap2m1	adaptor-related protein complex 2, mu 1 subunit, Rattus norvegicus
Slc2a1	solute carrier family 2 (facilitated glucose transporter), member 1, Rattus norvegicus
Ldlr	low density lipoprotein receptor, Rattus norvegicus
Trim39	tripartite motif-containing 39, Rattus norvegicus
Pla2g5	phospholipase A2, group V, Rattus norvegicus
Dagla	diacylglycerol lipase, alpha, Rattus norvegicus
Odf4	outer dense fiber of sperm tails 4, Rattus norvegicus
Abhd6	abhydrolase domain containing 6, Rattus norvegicus
Lmo4	LIM domain only 4, Rattus norvegicus
Fastk	Fas-activated serine/threonine kinase, Rattus norvegicus
Ndrg3	N-myc downstream regulated gene 3, Rattus norvegicus
Ehd2	EH-domain containing 2, Rattus norvegicus
Ccdc28a	coiled-coil domain containing 28A, Rattus norvegicus
Cnksr2	connector enhancer of kinase suppressor of Ras 2, Rattus norvegicus
Kcnh4	potassium voltage-gated channel, subfamily H (eag-related), member 4, Rattus norvegicus
Chrdl1	kohjirin, Rattus norvegicus
Atp6v1g2	ATPase, H+ transporting, V1 subunit G isoform 2, Rattus norvegicus
Arhgap17	Rho GTPase activating protein 17, Rattus norvegicus
Kif12	kinesin family member 12, Rattus norvegicus
RGD1307381	similar to RIKEN cDNA 2610003J06, Rattus norvegicus
Hdhd2	haloacid dehalogenase-like hydrolase domain containing 2, Rattus norvegicus
Bcl2l14	Bcl2-like 14 (apoptosis facilitator), Rattus norvegicus
Arf1	ADP-ribosylation factor 1, Rattus norvegicus
Kcnd2	potassium voltage gated channel, Shal-related family, member 2, Rattus norvegicus
rCG_44273	carboxylesterase ES-4, Rattus norvegicus
Guca2b	Guanylate cyclase activator 2B precursor
Mapk4	Mitogen-activated protein kinase 4 (EC 2.7.11.24) (Extracellular signal-regulated kinase 4) (ERK-4) (MAP kinase isoform p63) (p63-MAPK) (MNK2) (Fragment).
Nup155	Nuclear pore complex protein Nup155 (Nucleoporin Nup155) (155 kDa nucleoporin) (P140).
Mad2l2	MAD2 mitotic arrest deficient-like 2
Kiss1	Metastasis-suppressor KiSS-1 precursor (Kisspeptin-1) [Contains: Metastin; Kisspeptin-10 (Metastin45-54)].
Map4k3	Mitogen-activated protein kinase kinase kinase kinase 3 (EC 2.7.11.1) (MAPK/ERK kinase kinase kinase 3) (MEK kinase kinase 3) (MEKKK 3) (Germinal center kinase-related protein kinase) (GLK) (Fragment).
Piwil4	Piwil4 protein (Fragment).
LOC293989	Cytochrome P450 2C6 (EC 1.14.14.1) (CYPIIC6) (P450 PB1) (PTF2).
Casp2	Caspase-2 precursor (EC 3.4.22.55) (CASP-2) (ICH-1 protease) [Contains: Caspase-2 subunit p18; Caspase-2 subunit p13; Caspase-2 subunit p12].
Bag4	BCL2-associated athanogene 4
Il15	Interleukin-15 precursor (IL-15).
Nfkb2	nuclear factor of kappa light polypeptide gene enhancer in B-cells 2, p49/p100
Serpina9_predicted	Serpin A11 precursor (Liver regeneration-related protein LRRG023).
Mapkapk3	MAP kinase-activated protein kinase 3 (EC 2.7.11.1) (MAPK-activated protein kinase 3) (MAPKAP kinase 3) (MAPKAPK-3).
Jund1	Jun proto-oncogene related gene d1
Irf1	Interferon regulatory factor 1 (IRF-1).
Mapk11	mitogen-activated protein kinase 11
Ccnd2_predicted	G1/S-specific cyclin-D2 (Vin-1 proto-oncogene).
E2f3	E2F transcription factor 3
Fgf22	fibroblast growth factor 22
Dok1	docking protein 1
Dgcr14	DiGeorge syndrome critical region protein 14
Rabl2a	RAB, member of RAS oncogene family-like 2A
Il17rc	interleukin 17 receptor C
Grb14	Growth factor receptor-bound protein 14 (GRB14 adapter protein).

## Sheet: miR-127 target gene ontology
24 miR-127 target genes involved in regulation of biological or cellular processes
PathwayName	Gene Symbol
growth factor activity	Fgf22
protein amino acid phosphorylation	Acvr2b;Mapk4;Map4k3;Mapkapk3;Mapk11;
cell cycle	sept7;Mapk4;Setd8;Mad2l2;Ccnd2;E2f3
mitosis	Mad2l2
positive regulation of cyclin-dependent protein kinase activity	Ccnd2
liver development	Onecut1
apoptosis	Bag4;Fastk;Casp2;Irf1;Bcl2l14;
DNA replication	Myst2
transcription	Irf1;XBP1
MAPK signaling pathway	Mapk4;Map4k3;Nfkb2;Mapkapk3;Mapk11;Fgf22
TGF-beta signaling pathway	Acvr2b;Id1
Jak-STAT signaling pathway	Il15;Ccnd2
p53 signaling pathway	Ccnd2
TNF-alpha-NF-kB_NetPath_9	Casp2;Bag4;Nfkb2
RNA binding	Cdkn2aip
protein kinase activity	Fastk
